# Supplementary material for: Zinc mercury(II) tetra­kis­(seleno­cyanate)
Source: Acta Crystallogr Sect E Struct Rep Online. 2013 Aug 17;69(Pt 9):i59. doi: 10.1107/S1600536813022502 (PMC3884434; doi:10.1107/S1600536813022502)
Supplement: Supplementary file 1 [file e-69-00i59-sup1.cif]

##############################################################################
#                                                                            #
# This CIF contains the data in a paper accepted for publication in          #
# Acta Crystallographica Section E. It conforms to the requirements of       #
# Notes for Authors for Acta Crystallographica Section E, and has been       #
# peer reviewed under the auspices of the IUCr Commission on Journals.       #
#                                                                            #
# Full details of the Crystallographic Information File format               #
# are given in the paper "The Crystallographic Information File (CIF):       #
# a New Standard Archive File for Crystallography" by S. R. Hall, F. H.      #
# Allen and I. D. Brown [Acta Cryst. (1991), A47, 655-685].                  #
#                                                                            #
# The current version of the core CIF dictionary is obtainable from          #
# ftp://ftp.iucr.org/pub/cif_core.dic.                                       #
#                                                                            #
# Software is freely available for graphical display of the structure(s)     #
# in this CIF. For information consult the CIF software page                 #
# http://www.iucr.org/resources/cif/software.                                #
#                                                                            #
# This file may be used for bona fide research purposes within the           #
# scientific community so long as proper attribution is given to the journal # 
# article from which it was obtained.                                        #
#                                                                            #
##############################################################################
data_I
_audit_creation_method     SHELXL97
_chemical_name_systematic
;
Zinc mercury(II) tetrakis(selenocyanate)
;
_chemical_name_common     ?
_chemical_formula_moiety     'C4 Hg N4 Se4 Zn'
_chemical_formula_sum     'C4 Hg N4 Se4 Zn'
_chemical_formula_iupac     '[Hg Zn (N C Se)4]'
_chemical_formula_weight     685.88
_chemical_melting_point     ?
_symmetry_cell_setting     tetragonal
_symmetry_space_group_name_H-M     'I -4'
_symmetry_space_group_name_Hall     'I -4'
loop_
    _symmetry_equiv_pos_as_xyz
    'x, y, z'
    '-x, -y, z'
    'y, -x, -z'
    '-y, x, -z'
    'x+1/2, y+1/2, z+1/2'
    '-x+1/2, -y+1/2, z+1/2'
    'y+1/2, -x+1/2, -z+1/2'
    '-y+1/2, x+1/2, -z+1/2'
_cell_length_a     11.27160(10)
_cell_length_b     11.27160(10)
_cell_length_c     4.69810(10)
_cell_angle_alpha     90.00
_cell_angle_beta     90.00
_cell_angle_gamma     90.00
_cell_volume     596.889(15)
_cell_formula_units_Z     2
_cell_measurement_reflns_used     1556
_cell_measurement_theta_min     2.56
_cell_measurement_theta_max     34.82
_cell_measurement_temperature     293(2)
_exptl_crystal_description     prism
_exptl_crystal_colour     colourless
_exptl_crystal_size_max     0.13
_exptl_crystal_size_mid     0.12
_exptl_crystal_size_min     0.10
_exptl_crystal_density_diffrn     3.816
_exptl_crystal_density_meas     ?
_exptl_crystal_density_method     'not measured'
_exptl_crystal_F_000     596
_exptl_absorpt_coefficient_mu     27.015
_exptl_absorpt_correction_type     multi-scan
_exptl_absorpt_process_details     '(APEX2; Bruker, 2005)'
_exptl_absorpt_correction_T_min     0.1271
_exptl_absorpt_correction_T_max     0.1731
_exptl_special_details     ?
_diffrn_ambient_temperature     293(2)
_diffrn_radiation_type     MoK\a
_diffrn_radiation_wavelength     0.71073
_diffrn_radiation_source     'fine-focus sealed tube'
_diffrn_radiation_monochromator     graphite
_diffrn_measurement_device_type     'Bruker APEXII CCD area-detector'
_diffrn_measurement_method     '\f and \w scans'
_diffrn_detector_area_resol_mean     ?
_diffrn_reflns_number     2476
_diffrn_reflns_av_R_equivalents     0.0287
_diffrn_reflns_av_sigmaI/netI     0.0530
_diffrn_reflns_theta_min     2.56
_diffrn_reflns_theta_max     38.10
_diffrn_reflns_theta_full     32.50
_diffrn_measured_fraction_theta_max     0.865
_diffrn_measured_fraction_theta_full     0.997
_diffrn_reflns_limit_h_min     -16
_diffrn_reflns_limit_h_max     19
_diffrn_reflns_limit_k_min     -17
_diffrn_reflns_limit_k_max     11
_diffrn_reflns_limit_l_min     -6
_diffrn_reflns_limit_l_max     7
_diffrn_standards_number     0
_diffrn_standards_interval_count     .
_diffrn_standards_interval_time     .
_diffrn_standards_decay_%     ?
_refine_special_details
;
Refinement of <i>F</i>^2^ against ALL reflections. The weighted <i>R</i>-factor
<i>wR</i> and goodness of fit <i>S</i> are based on <i>F</i>^2^, conventional
<i>R</i>-factors <i>R</i> are based on <i>F</i>, with <i>F</i> set to zero for
negative <i>F</i>^2^. The threshold expression of <i>F</i>^2^ >
\s(<i>F</i>^2^) is used only for calculating <i>R</i>-factors(gt) <i>etc</i>.
and is not relevant to the choice of reflections for refinement.
<i>R</i>-factors based on <i>F</i>^2^ are statistically about twice as large
as those based on <i>F</i>, and <i>R</i>-factors based on ALL data will be
even larger.
;
_reflns_number_total     1244
_reflns_number_gt     1113
_reflns_threshold_expression     I>2\s(I)
_refine_ls_structure_factor_coef     Fsqd
_refine_ls_matrix_type     full
_refine_ls_R_factor_all     0.0300
_refine_ls_R_factor_gt     0.0260
_refine_ls_wR_factor_gt     0.0518
_refine_ls_wR_factor_ref     0.0527
_refine_ls_goodness_of_fit_ref     0.860
_refine_ls_restrained_S_all     0.860
_refine_ls_number_reflns     1244
_refine_ls_number_parameters     33
_refine_ls_number_restraints     0
_refine_ls_hydrogen_treatment     ?
_refine_ls_weighting_scheme     calc
_refine_ls_weighting_details     'calc w = 1/[\s^2^(Fo^2^)]'
_atom_sites_solution_hydrogens     ?
_atom_sites_solution_primary     isomor
_atom_sites_solution_secondary     difmap
_refine_ls_shift/su_max     0.000
_refine_ls_shift/su_mean     0.000
_refine_diff_density_max     1.347
_refine_diff_density_min     -0.809
_refine_ls_extinction_method     'SHELXL97 (Sheldrick, 2008)'
_refine_ls_extinction_coef     0.0047(3)
_refine_ls_extinction_expression
                                  'Fc^*^=kFc[1+0.001xFc^2^\l^3^/sin(2\q)]^-1/4^'
_refine_ls_abs_structure_details     'Flack (1983), 467 Friedel pairs'
_refine_ls_abs_structure_Flack     0.026(10)
loop_
    _atom_type_symbol
    _atom_type_description
    _atom_type_scat_dispersion_real
    _atom_type_scat_dispersion_imag
    _atom_type_scat_source
    'C' 'C' 0.0033 0.0016
                         'International Tables Vol C Tables 4.2.6.8 and 6.1.1.4'
    'N' 'N' 0.0061 0.0033
                         'International Tables Vol C Tables 4.2.6.8 and 6.1.1.4'
    'Zn' 'Zn' 0.2839 1.4301
                         'International Tables Vol C Tables 4.2.6.8 and 6.1.1.4'
    'Se' 'Se' -0.0929 2.2259
                         'International Tables Vol C Tables 4.2.6.8 and 6.1.1.4'
    'Hg' 'Hg' -2.3894 9.2266
                         'International Tables Vol C Tables 4.2.6.8 and 6.1.1.4'
_computing_data_collection     'APEX2 (Bruker, 2005)'
_computing_cell_refinement     'SAINT (Bruker, 2005)'
_computing_data_reduction     'SAINT (Bruker, 2005)'
_computing_structure_solution     'SIR97 (Altomare <i>et al.</i>, 1999)'
_computing_structure_refinement     'SHELXL97 (Sheldrick, 2008)'
_computing_molecular_graphics     'SHELXTL (Sheldrick, 2008)'
_computing_publication_material     'WinGX (Farrugia, 2012)'
loop_
    _atom_site_type_symbol
    _atom_site_label
    _atom_site_fract_x
    _atom_site_fract_y
    _atom_site_fract_z
    _atom_site_U_iso_or_equiv
    _atom_site_adp_type
    _atom_site_calc_flag
    _atom_site_refinement_flags
    _atom_site_occupancy
    _atom_site_symmetry_multiplicity
    _atom_site_disorder_assembly
    _atom_site_disorder_group
    Hg Hg1 0.0000 0.0000 0.0000 0.02909(11) Uani d S 1 4 . .
    Se Se1 0.12160(4) 0.15390(4) 0.31572(11) 0.03115(13) Uani d . 1 1 . .
    Zn Zn1 0.0000 0.5000 -0.2500 0.0289(2) Uani d S 1 4 . .
    N N1 0.0462(4) 0.3643(3) -0.0118(16) 0.0374(9) Uani d . 1 1 . .
    C C1 0.0756(4) 0.2818(4) 0.1106(10) 0.0280(9) Uani d . 1 1 . .
loop_
    _atom_site_aniso_label
    _atom_site_aniso_U_11
    _atom_site_aniso_U_22
    _atom_site_aniso_U_33
    _atom_site_aniso_U_12
    _atom_site_aniso_U_13
    _atom_site_aniso_U_23
    Hg1 0.02405(11) 0.02405(11) 0.0392(2) 0.000 0.000 0.000
    Se1 0.0322(2) 0.0250(2) 0.0363(3) -0.00208(18) -0.0073(2) 0.00031(19)
    Zn1 0.0242(3) 0.0242(3) 0.0382(6) 0.000 0.000 0.000
    N1 0.040(2) 0.0242(16) 0.048(2) 0.0011(14) -0.004(3) -0.004(2)
    C1 0.0241(19) 0.0219(18) 0.038(2) -0.0019(15) 0.0023(17) -0.0046(17)
_geom_special_details
;
All e.s.d.'s (except the e.s.d. in the dihedral angle between two l.s. planes)
are estimated using the full covariance matrix. The cell e.s.d.'s are taken
into account individually in the estimation of e.s.d.'s in distances, angles
and torsion angles; correlations between e.s.d.'s in cell parameters are only
used when they are defined by crystal symmetry. An approximate (isotropic)
treatment of cell e.s.d.'s is used for estimating e.s.d.'s involving l.s.
planes.
;
loop_
    _geom_bond_atom_site_label_1
    _geom_bond_atom_site_label_2
    _geom_bond_site_symmetry_2
    _geom_bond_distance
    _geom_bond_publ_flag
    Hg1 Se1 . 2.6623(5) ?
    Hg1 Se1 4 2.6623(5) ?
    Hg1 Se1 2 2.6623(5) ?
    Hg1 Se1 3 2.6623(5) ?
    Se1 C1 . 1.810(5) ?
    Zn1 N1 7_454 1.966(6) ?
    Zn1 N1 2_565 1.966(6) ?
    Zn1 N1 8_554 1.966(6) ?
    Zn1 N1 . 1.966(6) ?
    N1 C1 . 1.141(7) ?
loop_
    _geom_angle_atom_site_label_1
    _geom_angle_atom_site_label_2
    _geom_angle_atom_site_label_3
    _geom_angle_site_symmetry_1
    _geom_angle_site_symmetry_3
    _geom_angle
    _geom_angle_publ_flag
    Se1 Hg1 Se1 . 4 108.084(11) ?
    Se1 Hg1 Se1 . 2 112.28(2) ?
    Se1 Hg1 Se1 4 2 108.084(11) ?
    Se1 Hg1 Se1 . 3 108.084(11) ?
    Se1 Hg1 Se1 4 3 112.28(2) ?
    Se1 Hg1 Se1 2 3 108.084(11) ?
    C1 Se1 Hg1 . . 94.29(14) ?
    N1 Zn1 N1 7_454 2_565 108.91(18) ?
    N1 Zn1 N1 7_454 8_554 110.6(4) ?
    N1 Zn1 N1 2_565 8_554 108.91(18) ?
    N1 Zn1 N1 7_454 . 108.91(18) ?
    N1 Zn1 N1 2_565 . 110.6(4) ?
    N1 Zn1 N1 8_554 . 108.91(18) ?
    C1 N1 Zn1 . . 175.5(6) ?
    N1 C1 Se1 . . 178.1(5) ?
loop_
    _geom_torsion_atom_site_label_1
    _geom_torsion_atom_site_label_2
    _geom_torsion_atom_site_label_3
    _geom_torsion_atom_site_label_4
    _geom_torsion_site_symmetry_1
    _geom_torsion_site_symmetry_2
    _geom_torsion_site_symmetry_3
    _geom_torsion_site_symmetry_4
    _geom_torsion
    _geom_torsion_publ_flag
    Se1 Hg1 Se1 C1 4 . . . -14.76(14) ?
    Se1 Hg1 Se1 C1 2 . . . -133.89(14) ?
    Se1 Hg1 Se1 C1 3 . . . 106.99(14) ?
    N1 Zn1 N1 C1 7_454 . . . 69(5) ?
    N1 Zn1 N1 C1 8_554 . . . -52(5) ?
    Hg1 Se1 C1 N1 . . . . 140(12) ?
data_global
_journal_data_validation_number     ?
_journal_date_recd_electronic     2013-08-01
_journal_date_accepted     2013-08-10
_journal_name_full     'Acta Crystallographica, Section E'
_journal_year     2013
_journal_volume     69
_journal_issue      9
_journal_page_first     i59
_journal_page_last     i59
_journal_paper_category     QI
_journal_paper_doi     10.1107/S1600536813022502
_journal_coeditor_code     BR2230
_publ_contact_author_name     'Hai-Qing Sun'
_publ_contact_author_address
;
School of Materials Science and Engineering
Shandong University of Science and Technology
Qingdao 266590
People's Republic of China
;
_publ_contact_author_email     sunhaiqing@sina.com
_publ_contact_author_fax     ?
_publ_contact_author_phone     '86 532 80691739'
_publ_section_title
;
Zinc mercury(II) tetrakis(selenocyanate)
;
loop_
    _publ_author_name
    _publ_author_address
    'Sun, Hai-Qing'
;
School of Materials Science and Engineering
Shandong University of Science and Technology
Qingdao 266590
People's Republic of China
;
    'Wang, Xin-Qiang'
;
State Key Laboratory of Crystal Materials (Shandong University)
Jinan 250100
People's Republic of China
;
    'Zhang, Wei-Wei'
;
School of Materials Science and Engineering
Shandong University of Science and Technology
Qingdao 266590
People's Republic of China
;
