# Supplementary material for: Zinc mercury(II) tetra­kis­(seleno­cyanate)
Source: Acta Crystallogr Sect E Struct Rep Online. 2013 Aug 17;69(Pt 9):i59. doi: 10.1107/S1600536813022502 (PMC3884434; doi:10.1107/S1600536813022502)
Supplement: Supplementary file 2 [file e-69-00i59-Isup2.hkl]

#
# h,k,l, Fc-squared, Fo-squared, sigma(Fo-squared) and status flag
#
data_I
_shelx_title ' sunhaiqing03 in I-4'
_shelx_refln_list_code          4
_shelx_F_calc_maximum      286.60
_exptl_crystal_F_000       596.00
_reflns_d_resolution_high  0.5759
 
loop_
 _symmetry_equiv_pos_as_xyz
 'x, y, z'
 '-x, -y, z'
 'y, -x, -z'
 '-y, x, -z'
 'x+1/2, y+1/2, z+1/2'
 '-x+1/2, -y+1/2, z+1/2'
 'y+1/2, -x+1/2, -z+1/2'
 '-y+1/2, x+1/2, -z+1/2'
 
_cell_length_a    11.2716
_cell_length_b    11.2716
_cell_length_c     4.6981
_cell_angle_alpha  90.000
_cell_angle_beta   90.000
_cell_angle_gamma  90.000
 
_shelx_F_squared_multiplier     1.000
 
loop_
 _refln_index_h
 _refln_index_k
 _refln_index_l
 _refln_F_squared_calc
 _refln_F_squared_meas
 _refln_F_squared_sigma
 _refln_observed_status
   1   1   0    25422.79    25130.70    943.24 o
   0   2   0    30633.93    31675.40   1024.82 o
   2   2   0    27178.43    26907.22    873.49 o
  -1   3   0    10764.57    11682.33    383.11 o
   1   3   0     3888.54     4218.60    127.12 o
   3   3   0    52825.05    52323.28   1491.78 o
  -2   4   0    23071.39    23073.65    663.43 o
   0   4   0      149.25      217.49     16.06 o
   2   4   0    57371.59    56926.57   1810.81 o
   4   4   0    70321.60    66985.66   2448.87 o
  -3   5   0     5071.77     5133.85    200.92 o
  -1   5   0      102.97      114.02     17.47 o
   1   5   0     5892.87     6331.02    210.13 o
   3   5   0    32656.00    32257.47   1030.26 o
   5   5   0     3191.08     3092.04    129.14 o
  -4   6   0      298.85      274.08     25.86 o
  -2   6   0    41663.40    42529.12   1335.85 o
   0   6   0    40199.44    43495.09   1124.41 o
   2   6   0    12664.83    12631.12    368.42 o
   4   6   0    14348.07    13490.26    431.48 o
   6   6   0     9610.99     9323.23    305.08 o
  -5   7   0     2367.55     2302.80     77.90 o
  -3   7   0       94.49      119.80     15.04 o
  -1   7   0    40314.86    42168.87    999.78 o
   1   7   0     4967.41     5171.13    140.64 o
   3   7   0     3900.18     3751.31    130.72 o
   5   7   0     5438.17     5176.22    177.06 o
   7   7   0     8814.45     8559.22    371.85 o
  -6   8   0     5381.70     5347.73    164.10 o
  -4   8   0     3592.43     3651.15    132.19 o
  -2   8   0    33443.89    34810.02    970.90 o
   0   8   0    33453.65    34198.54    876.88 o
   2   8   0      469.12      502.43     37.47 o
   4   8   0     3222.20     3025.30    138.01 o
   6   8   0    36720.72    33828.32   1220.31 o
   8   8   0     6526.71     6161.86    245.51 o
  -7   9   0      845.67      956.28    117.83 o
  -5   9   0     8943.52     9201.79    351.64 o
  -3   9   0     2000.94     2197.02    103.17 o
  -1   9   0     2270.67     2398.14     91.23 o
   1   9   0     1191.16     1252.94     66.13 o
   3   9   0      124.63      185.05     27.18 o
   5   9   0     4645.01     4246.56    176.21 o
   7   9   0     6588.37     5824.25    282.51 o
   9   9   0       30.84       26.98     35.75 o
  -8  10   0       30.48      -17.57     51.66 o
  -6  10   0     9684.98    10317.49    474.93 o
  -4  10   0    20150.41    21886.35    797.60 o
  -2  10   0      425.12      494.88     42.12 o
   0  10   0     1926.40     1946.01     92.73 o
   2  10   0    19920.55    20424.98    745.55 o
   4  10   0    10324.39     9804.81    443.75 o
   6  10   0     4043.02     3651.50    251.15 o
   8  10   0     2496.98     2279.67    139.44 o
  10  10   0     1843.29     1874.52    194.24 o
  -9  11   0       25.50       30.98     64.47 o
  -7  11   0      438.26      502.19     97.08 o
  -5  11   0     8437.65     9198.13    427.76 o
  -3  11   0     1028.24     1155.27    100.13 o
  -1  11   0      609.98      679.10     60.19 o
   1  11   0     6132.98     6172.18    289.52 o
   3  11   0    11212.82    10923.55    492.73 o
   5  11   0      240.38      277.73     48.23 o
   7  11   0       16.68      -10.57     36.20 o
   9  11   0     2662.00     2342.08    148.89 o
  11  11   0      860.07      879.72    132.35 o
 -10  12   0     2185.42     1996.83    210.23 o
  -8  12   0     3285.86     3304.42    278.83 o
  -6  12   0     3437.11     3733.05    203.49 o
  -4  12   0     6227.52     6836.45    328.86 o
  -2  12   0     1320.56     1275.96    127.09 o
   0  12   0     2816.39     2833.13    153.27 o
   2  12   0    11832.55    11548.81    519.50 o
   4  12   0     3416.63     3437.03    223.24 o
   6  12   0       15.36       15.13     40.05 o
   8  12   0     3726.07     3560.02    201.47 o
  10  12   0     6066.92     5561.75    423.05 o
  12  12   0      257.48      363.91    106.77 o
 -11  13   0      112.99      105.83     86.01 o
  -9  13   0     2766.70     3092.71    274.72 o
  -7  13   0      837.84      986.03    133.67 o
  -5  13   0      253.78      346.11     59.62 o
  -3  13   0      947.67      891.20    111.68 o
  -1  13   0     2481.74     2389.03    200.04 o
   1  13   0      934.12      849.45     75.69 o
   3  13   0     1030.33      978.93     82.27 o
   5  13   0      317.82      342.32     57.38 o
   7  13   0      765.94      767.12     90.60 o
   9  13   0     1560.84     1535.96    182.09 o
  11  13   0      278.09      340.06    113.51 o
 -10  14   0     1843.27     1994.36    215.24 o
  -8  14   0     2928.74     3314.98    283.70 o
  -6  14   0       96.97      106.18     52.11 o
  -4  14   0      850.88      818.26    116.29 o
  -2  14   0     8955.96     9373.76    611.05 o
   0  14   0     4441.07     4735.90    339.91 o
   2  14   0      175.70      184.69     47.88 o
   4  14   0     2429.26     2342.27    209.08 o
   6  14   0     2984.21     2971.18    175.19 o
   8  14   0     1000.60     1052.71    197.72 o
  10  14   0      615.28      600.37    133.04 o
  -9  15   0      479.83      455.57    107.32 o
  -5  15   0        9.08       12.42     76.29 o
  -3  15   0     1825.14     1816.92    185.88 o
  -1  15   0     2394.61     2461.44    216.71 o
   1  15   0       93.22      103.98     64.54 o
   3  15   0       39.38       97.43     46.96 o
   5  15   0     2564.29     2497.99    283.54 o
   7  15   0      913.32     1064.79    104.39 o
   9  15   0       28.84       35.87     87.46 o
  -4  16   0     1290.48     1419.63    169.10 o
  -2  16   0     1346.27     1383.16    164.75 o
   0  16   0      951.00      975.64    132.36 o
   2  16   0      498.67      437.62     99.66 o
   4  16   0     2401.82     2226.55    212.91 o
   6  16   0     2285.87     2390.46    162.90 o
   8  16   0      245.99      263.81    107.36 o
  -5  17   0     1063.32      989.05    148.83 o
  -3  17   0       55.85       43.14     83.63 o
  -1  17   0       16.33       25.50     77.48 o
   1  17   0      797.90      738.63    121.43 o
   3  17   0      523.92      557.50    115.05 o
   5  17   0      269.22      254.87     70.35 o
   7  17   0       56.51       36.60     93.14 o
   9  17   0       16.60        5.48     94.52 o
  -4  18   0      485.13      586.08    130.31 o
  -2  18   0       21.98       34.15     90.10 o
   0  18   0      922.76     1022.03    151.78 o
   2  18   0     2038.80     2121.07    218.64 o
   4  18   0      217.20      140.13     96.52 o
   6  18   0       67.30       56.28     96.05 o
  -3  19   0       28.63       83.03    116.59 o
  -1  19   0       85.05      105.30    109.92 o
   1  19   0      709.16      703.44    147.52 o
   3  19   0      149.72       54.37     96.32 o
   1   0   1     9440.13     9817.21    301.99 o
   3   0   1    53194.78    50842.65   1790.58 o
   5   0   1    26743.25    27055.79    903.80 o
   7   0   1     4375.72     4150.23    115.54 o
   9   0   1     7255.97     7008.43    218.21 o
  11   0   1     5780.37     5876.60    412.71 o
  13   0   1     4647.21     5357.42    383.55 o
  15   0   1     1066.73     1124.90    139.06 o
  17   0   1      769.53      735.70    131.67 o
  19   0   1      366.63      383.03    130.96 o
 -18   1   1      174.17      147.39    100.81 o
 -16   1   1     2158.75     2243.76    207.11 o
 -14   1   1     2641.75     2901.46    233.81 o
 -12   1   1     1455.44     1557.88    107.49 o
 -10   1   1     9970.50     9636.58    345.57 o
  -8   1   1    18114.39    16987.84    522.69 o
  -6   1   1    20469.07    20025.84    638.33 o
  -4   1   1    20794.90    19854.22    692.25 o
  -2   1   1    82139.19    82969.41   2523.01 o
   0   1   1    10262.82    10669.23    277.13 o
   2   1   1    13574.17    14270.96    504.03 o
   4   1   1    29208.65    29329.53    916.85 o
   6   1   1    10041.18     9776.90    257.82 o
   8   1   1     3658.57     3570.16    107.45 o
  10   1   1    10226.05    10166.20    542.47 o
  12   1   1     4017.23     4372.31    295.79 o
  14   1   1      773.39      863.09    121.70 o
  16   1   1     1460.47     1692.00    182.23 o
  18   1   1      563.11      545.74    127.35 o
 -19   2   1      155.71      108.41    108.80 o
 -17   2   1      626.81      702.95    131.32 o
 -15   2   1     1780.22     1989.60    191.76 o
 -13   2   1     2120.42     2153.25    142.28 o
 -11   2   1     1127.61     1107.86     86.77 o
  -9   2   1     7215.86     6841.04    224.39 o
  -7   2   1    17698.44    16997.83    562.50 o
  -5   2   1    20890.75    20668.42    788.65 o
  -3   2   1    12190.35    12317.14    443.95 o
  -1   2   1    16212.06    16863.04    509.89 o
   1   2   1    73821.30    72755.67   2206.88 o
   3   2   1    35715.80    37045.31   1224.52 o
   5   2   1    29124.88    29184.20   1076.50 o
   7   2   1     4480.11     4532.81    149.72 o
   9   2   1    13152.24    13646.76    462.46 o
  11   2   1     7308.95     7501.35    498.43 o
  13   2   1      760.74     1034.93    123.49 o
  15   2   1      487.16      672.15    118.29 o
  17   2   1      897.68     1254.86    162.96 o
  19   2   1      463.79      411.28    137.98 o
 -18   3   1      212.97      328.28    113.50 o
 -16   3   1      917.80      956.36    140.88 o
 -14   3   1     3270.19     3297.04    177.15 o
 -10   3   1     2821.56     2647.02    151.78 o
  -8   3   1    15704.40    15165.99    472.78 o
  -6   3   1    11662.10    11830.00    327.85 o
  -2   3   1    38065.97    39673.85   1741.30 o
   0   3   1    54864.48    53836.30   1390.30 o
   2   3   1    11467.17    11660.05    386.01 o
   4   3   1    21671.50    23302.82    622.34 o
   6   3   1    27762.71    27851.78    957.89 o
   8   3   1     9049.83     9253.94    381.19 o
  10   3   1     2450.92     2786.25    151.88 o
  12   3   1     7864.11     8746.64    505.40 o
  14   3   1     1362.93     1554.04    161.73 o
  16   3   1      842.05     1103.24    150.39 o
  18   3   1      765.01     1026.18    160.62 o
 -17   4   1      974.20     1049.33    153.84 o
 -15   4   1      582.86      624.41     77.49 o
 -13   4   1     3783.13     3512.65    192.99 o
 -11   4   1     3346.33     3384.72    190.71 o
  -9   4   1    13557.97    12973.36    526.41 o
  -7   4   1    10749.56    10377.79    334.35 o
  -5   4   1     7590.73     7701.19    219.64 o
  -3   4   1    18509.29    19274.04    675.83 o
  -1   4   1    27019.46    27659.40   1045.43 o
   1   4   1    19714.94    18448.72    710.90 o
   3   4   1     1439.48     1479.12     56.98 o
   5   4   1     7154.48     7269.08    305.76 o
   7   4   1    14143.79    13905.69    470.78 o
   9   4   1     8140.61     8380.45    297.58 o
  11   4   1     2013.52     1831.40    306.73 o
  13   4   1     2627.20     2998.77    226.21 o
  15   4   1     1945.84     2259.08    218.85 o
  17   4   1      635.52      632.23    139.85 o
 -18   5   1      656.03      728.59    137.67 o
 -16   5   1      383.30      430.43     75.63 o
 -14   5   1     1217.94     1238.24    101.92 o
 -12   5   1     4311.08     4094.08    210.08 o
 -10   5   1     4526.62     4251.99    230.74 o
  -8   5   1     2745.30     2689.53    112.06 o
  -6   5   1    28697.55    27292.28    806.13 o
  -4   5   1     8401.15     8527.04    262.22 o
  -2   5   1    27271.11    27994.26   1047.94 o
   0   5   1    30289.34    31036.38   1065.27 o
   2   5   1    24524.88    23132.12    814.22 o
   4   5   1     7064.27     7396.55    294.68 o
   6   5   1    18562.95    18839.00    681.54 o
   8   5   1    12254.31    12509.95    388.08 o
  12   5   1     1950.49     2266.02    136.89 o
 -17   6   1      304.50      309.08    113.31 o
 -15   6   1      267.56      211.02     65.92 o
 -13   6   1     2241.29     2182.44    149.60 o
 -11   6   1     4067.22     3726.29    210.14 o
  -9   6   1     2219.09     2101.11    111.46 o
  -7   6   1     2736.95     2612.52    114.32 o
  -5   6   1    17913.14    17751.73    511.84 o
  -3   6   1    24032.94    24364.36    810.92 o
  -1   6   1     7819.34     7840.37    253.42 o
   1   6   1    21812.06    21153.37    651.69 o
   3   6   1    10843.25    11132.21    370.30 o
   5   6   1    25010.08    24475.26    813.10 o
   7   6   1     5728.27     5655.48    227.04 o
   9   6   1     4154.68     4213.52    180.61 o
  11   6   1     2409.65     2793.11    253.02 o
 -18   7   1      518.17      648.74    141.09 o
 -16   7   1      877.93      963.76    152.77 o
 -14   7   1      859.45      968.73     97.84 o
 -12   7   1     2871.84     2574.38    163.11 o
 -10   7   1     6952.91     6117.86    297.64 o
  -8   7   1     1284.91     1220.63     68.91 o
  -6   7   1     5418.06     5444.03    217.07 o
  -4   7   1    15501.43    15358.70    418.92 o
  -2   7   1     5295.73     5472.47    151.24 o
   2   7   1    19517.54    19188.96    575.75 o
   4   7   1    10609.89    10561.39    340.69 o
   6   7   1     2668.69     2526.08     98.55 o
   8   7   1    10200.76     9729.55    368.46 o
  10   7   1     3457.91     3514.89    262.75 o
  12   7   1     2993.15     3191.82    266.31 o
 -17   8   1      476.87      615.48    139.30 o
 -15   8   1     1026.99      979.03    112.99 o
 -13   8   1     1862.05     1787.72    140.77 o
 -11   8   1     1359.89     1187.64     99.26 o
  -9   8   1     2549.78     2489.28    145.39 o
  -7   8   1     8554.23     8824.91    342.95 o
  -5   8   1    11010.81    11317.01    335.62 o
  -3   8   1    10511.18    10513.04    288.11 o
  -1   8   1     3056.07     3025.82    120.06 o
   1   8   1    16227.00    16174.22    529.60 o
   3   8   1    14552.38    14747.69    479.36 o
   5   8   1     2266.96     2245.03     94.22 o
   7   8   1     1050.50     1005.19     65.68 o
   9   8   1     5249.50     4901.68    390.05 o
  11   8   1     2636.75     2915.67    259.46 o
  13   8   1      694.80      782.54    126.65 o
 -16   9   1      721.94      771.20    153.61 o
 -14   9   1      438.44      397.06     78.43 o
 -12   9   1      350.20      275.13     66.85 o
 -10   9   1     4353.94     4336.61    220.83 o
  -8   9   1     5417.53     5656.96    220.32 o
  -6   9   1     3760.17     3920.57    166.76 o
  -4   9   1     9269.79     9336.89    260.54 o
  -2   9   1    15006.95    14889.57    412.84 o
   0   9   1     5954.37     5916.25    192.12 o
   2   9   1     6742.01     6648.59    261.27 o
   4   9   1    15913.95    15626.69    531.05 o
   6   9   1     2833.73     2899.89    139.88 o
   8   9   1     2313.73     2365.91    213.80 o
  10   9   1     3940.51     4056.11    316.08 o
  12   9   1     1264.54     1432.92    163.42 o
  14   9   1      221.24      266.98     98.37 o
 -15  10   1      731.32      805.26    155.13 o
 -13  10   1      394.89      445.09     81.16 o
 -11  10   1     1069.55     1039.31    161.48 o
  -9  10   1     3770.17     3868.33    213.93 o
  -7  10   1     3104.17     3099.67    142.34 o
  -5  10   1      713.10      700.41     67.23 o
  -3  10   1     2726.95     2748.66    107.60 o
  -1  10   1     9254.97     9449.48    316.51 o
   1  10   1     8578.55     8630.31    296.60 o
   3  10   1     2915.81     3025.57    154.53 o
   5  10   1     5113.78     4969.50    229.79 o
   7  10   1     6051.63     5937.10    292.17 o
   9  10   1     3703.71     3359.62    308.44 o
  11  10   1     1593.50     1796.29    188.69 o
  13  10   1      388.78      459.50    114.38 o
 -12  11   1      590.77      616.62    125.90 o
 -10  11   1     1374.01     1408.75    178.59 o
  -8  11   1     2980.85     3130.17    179.88 o
  -6  11   1     3267.48     3400.10    182.23 o
  -4  11   1     1984.55     1971.09    121.62 o
  -2  11   1     7764.02     7775.97    294.34 o
   0  11   1     6295.58     6377.32    243.21 o
   2  11   1     1514.58     1545.76     93.69 o
   4  11   1     3945.33     3952.40    260.52 o
   6  11   1     4153.07     4240.62    208.62 o
   8  11   1     1162.74     1055.55     93.15 o
  10  11   1     1285.59     1322.11    158.67 o
  12  11   1     1902.05     2017.26    209.44 o
 -11  12   1     1558.80     1720.98    213.01 o
  -9  12   1     1057.46     1123.70    155.98 o
  -7  12   1     3154.01     3238.91    211.31 o
  -5  12   1     1805.25     2020.47    137.76 o
  -3  12   1     6812.18     6985.91    356.37 o
  -1  12   1     3856.37     3873.17    205.57 o
   1  12   1     1921.16     1918.30    113.32 o
   3  12   1     1699.37     1595.23    106.15 o
   5  12   1     3780.46     3727.59    201.28 o
   7  12   1     2764.08     2727.66    212.98 o
   9  12   1      333.33      271.11     86.82 o
  11  12   1      528.34      485.41    114.66 o
 -10  13   1      419.47      428.86    112.93 o
  -8  13   1      949.35     1220.42    153.19 o
  -6  13   1     3043.76     3309.31    273.23 o
  -4  13   1     2350.75     2483.89    158.47 o
  -2  13   1      712.70      581.13    103.59 o
   0  13   1     5470.57     5577.91    272.86 o
   2  13   1     2495.81     2376.66    136.93 o
   4  13   1     3601.92     3508.12    189.47 o
   6  13   1     2541.13     2499.16    146.66 o
   8  13   1     2248.38     2354.27    157.95 o
  10  13   1      372.87      333.95    101.69 o
  -9  14   1      176.81      208.76    102.27 o
  -7  14   1     1322.13     1376.37    120.63 o
  -5  14   1     2008.57     2294.93    152.69 o
  -3  14   1     1133.89     1161.92    152.30 o
  -1  14   1      785.16      914.86    121.04 o
   1  14   1     2654.58     2599.43    154.73 o
   3  14   1     2847.58     2769.44    168.59 o
   5  14   1      926.81      942.15     89.25 o
   7  14   1      956.00      898.92    109.22 o
   9  14   1      394.95      326.69    104.14 o
  -8  15   1      466.74      406.21    115.18 o
  -6  15   1     1333.96     1287.31    119.05 o
  -4  15   1     2277.07     2523.54    226.74 o
  -2  15   1      739.21      888.81    124.73 o
   0  15   1     1031.82     1026.73    127.75 o
   2  15   1     1916.66     1857.06    129.89 o
   4  15   1      645.13      663.30     75.82 o
   6  15   1      436.86      499.42     71.32 o
   8  15   1     1112.76     1121.17    107.64 o
  -7  16   1      915.10      936.56    152.84 o
  -5  16   1      442.43      507.37    110.95 o
  -3  16   1      902.70     1005.66    137.05 o
  -1  16   1     1165.30     1367.37    165.52 o
   1  16   1     1816.08     1812.54    191.23 o
   3  16   1      996.62     1036.90     96.41 o
   5  16   1      383.87      375.66     70.36 o
  -6  17   1      220.36      300.54    110.79 o
  -4  17   1      778.87      937.17    148.33 o
  -2  17   1      912.58     1000.03    151.19 o
   0  17   1      724.44      668.18    123.93 o
   2  17   1      766.18      722.41    119.51 o
   4  17   1     1172.81     1087.40    106.01 o
   6  17   1      288.86      368.48    108.62 o
   8  17   1      420.31      620.80    130.77 o
  -5  18   1      153.30      160.73    110.92 o
  -3  18   1      700.27      574.43    134.24 o
  -1  18   1      533.76      542.23    123.98 o
   1  18   1      135.48      147.71     89.91 o
   3  18   1      233.55      210.62     96.72 o
   5  18   1      561.65      458.90    118.95 o
   7  18   1      416.70      362.76    125.41 o
  -2  19   1      488.51      609.21    135.40 o
   0  19   1      460.03      601.26    132.82 o
   2  19   1      155.88      194.88    101.21 o
   0   0   2      483.63      532.71     32.85 o
   2   0   2     9830.51    10076.04    368.80 o
   4   0   2    22335.41    21884.81    831.27 o
   6   0   2     3422.39     3416.42    107.36 o
   8   0   2      869.67      906.95     42.84 o
  10   0   2     4473.65     4361.85    349.03 o
  12   0   2     2772.10     2964.19    217.33 o
  14   0   2      648.47      769.90    124.46 o
  16   0   2      647.78      817.91    143.36 o
  18   0   2       90.67      149.29    113.29 o
 -17   1   2      437.96      491.10    119.14 o
 -15   1   2     2376.03     2762.11    243.24 o
 -13   1   2     3534.77     3682.14    277.47 o
 -11   1   2     2735.48     2711.26    229.62 o
  -9   1   2    11431.75    10942.45    373.98 o
  -7   1   2    10899.53    10507.46    342.99 o
  -5   1   2    32749.61    31619.31    949.51 o
  -3   1   2    40982.90    41176.72   1503.40 o
  -1   1   2    10713.83    10857.92    378.49 o
   1   1   2    12298.60    12195.12    309.70 o
   3   1   2    51246.02    50863.18   1443.70 o
   5   1   2    20231.91    20487.54    538.70 o
   7   1   2      275.85      286.59     22.87 o
   9   1   2     8117.50     7838.65    306.64 o
  11   1   2    13449.21    13913.70    850.71 o
  13   1   2     1792.99     1975.13    183.65 o
  15   1   2      399.87      507.22    118.48 o
  17   1   2     1450.54     1679.10    203.05 o
 -18   2   2       41.42       18.43     99.02 o
 -16   2   2      709.85      637.84    130.74 o
 -14   2   2     2284.00     2505.69    235.82 o
 -12   2   2      130.29      120.90     63.55 o
  -8   2   2     9733.34     9517.63    307.53 o
  -6   2   2     9368.02     9009.98    266.65 o
  -2   2   2    16680.57    17375.54    716.03 o
   0   2   2     9690.05     9666.88    261.04 o
   2   2   2    20489.69    20634.50    512.91 o
   4   2   2     9544.84     9767.25    347.68 o
   6   2   2     4457.68     4396.70    141.98 o
   8   2   2     2802.81     2727.25     96.61 o
  10   2   2     4843.67     4997.75    251.70 o
  12   2   2     1827.97     2056.01    193.47 o
  14   2   2        2.96      -65.72     72.92 o
  16   2   2      247.92      283.96    110.00 o
  18   2   2      536.92      623.31    142.74 o
 -17   3   2      535.79      673.81    137.52 o
 -15   3   2     2022.41     2232.05    207.35 o
 -13   3   2     3098.94     3183.25    273.62 o
 -11   3   2      910.77      811.27     73.72 o
  -9   3   2     8664.46     8187.96    268.86 o
  -7   3   2    26119.11    24861.82    782.52 o
  -5   3   2     5266.51     5277.84    204.27 o
  -3   3   2     6261.44     6844.21    271.49 o
  -1   3   2    51408.16    51453.16   1462.35 o
   1   3   2    42033.76    41145.16   1066.66 o
   3   3   2     7251.72     7610.94    217.89 o
   5   3   2    18179.78    18881.43    747.29 o
   7   3   2    12964.36    12850.68    417.52 o
   9   3   2     9402.98     9160.13    685.96 o
  11   3   2     4190.41     4603.91    324.18 o
  13   3   2     2186.91     2592.32    227.55 o
  15   3   2      963.29     1128.25    152.59 o
  17   3   2     1224.88     1619.96    193.49 o
 -18   4   2      298.66      412.68    131.61 o
 -16   4   2      422.85      377.58    114.12 o
 -14   4   2      780.64      727.48    130.42 o
 -12   4   2      861.52      796.12     82.07 o
 -10   4   2     3201.28     2881.08    154.13 o
  -8   4   2     5778.91     5574.04    190.35 o
  -6   4   2     8367.40     8155.91    290.28 o
  -4   4   2     1028.01     1116.16     47.72 o
  -2   4   2    11209.33    11421.86    348.54 o
   0   4   2    22864.91    22743.35    647.34 o
   2   4   2      166.76      264.41     21.68 o
   4   4   2      576.98     1094.41    106.19 o
   6   4   2    12954.97    13197.51    518.13 o
   8   4   2     6007.40     6008.64    240.56 o
 -17   5   2      608.49      669.48    142.22 o
 -15   5   2      212.54      157.37     94.48 o
 -13   5   2     2903.36     2715.70    175.19 o
 -11   5   2     6288.41     5744.78    296.57 o
  -9   5   2     4120.15     4000.77    143.24 o
  -7   5   2     6106.98     6086.04    211.29 o
  -5   5   2    14544.02    14989.15    475.30 o
  -3   5   2    20135.21    20910.61    635.64 o
  -1   5   2    20886.06    21205.09    602.21 o
   1   5   2    30432.61    29499.68   1131.55 o
   3   5   2     5284.96     5210.88    210.72 o
   5   5   2    15022.78    15071.63    570.69 o
   7   5   2    20658.45    20621.69    777.80 o
   9   5   2     2951.46     2811.95    228.86 o
 -16   6   2       46.39       -5.22     91.88 o
 -14   6   2      170.79      202.80     64.49 o
 -12   6   2     2605.19     2331.96    159.05 o
 -10   6   2     2202.83     1978.06    129.77 o
  -8   6   2      233.72      268.28     29.72 o
  -6   6   2     3253.97     3367.55    130.01 o
  -4   6   2    13350.21    13848.63    390.18 o
  -2   6   2     5253.56     5157.65    190.70 o
   2   6   2     7498.32     7434.05    269.28 o
   4   6   2    10507.28    10268.81    343.30 o
   6   6   2     4159.65     4082.05    162.87 o
   8   6   2     3563.05     3617.83    315.32 o
  10   6   2       72.55      105.23     59.32 o
 -17   7   2      588.02      547.27    143.94 o
 -15   7   2      666.52      611.14     93.84 o
 -13   7   2     2378.80     1983.33    150.58 o
 -11   7   2     5170.11     4783.98    260.54 o
  -9   7   2     1973.97     1976.36    132.07 o
  -7   7   2     2736.05     2772.53    125.06 o
  -5   7   2    20128.27    20564.66    736.62 o
  -3   7   2    13120.46    12933.56    490.51 o
  -1   7   2      368.92      420.89     40.78 o
   1   7   2    10800.30    11004.26    351.31 o
   3   7   2    26652.49    25390.05    797.01 o
   5   7   2     6596.93     6544.11    217.36 o
   7   7   2     2355.90     2370.83    152.54 o
   9   7   2     7904.10     7926.49    574.08 o
  11   7   2     4342.87     4670.97    327.88 o
 -16   8   2      469.93      472.48    142.21 o
 -14   8   2      759.29      782.69    101.85 o
 -12   8   2      164.89      174.47     65.17 o
 -10   8   2     1944.77     2047.37    144.38 o
  -8   8   2      676.11      765.91    105.60 o
  -6   8   2     4788.07     4705.39    182.44 o
  -4   8   2     5687.86     5618.15    226.12 o
  -2   8   2     2054.99     2047.12    110.10 o
   2   8   2     9447.67     9368.89    313.44 o
   4   8   2     5616.69     5544.70    194.81 o
   6   8   2      151.56      153.28     31.50 o
   8   8   2      581.54      570.03     95.84 o
  10   8   2     3638.30     3808.97    292.90 o
  12   8   2      793.57     1049.69    137.96 o
 -15   9   2     1363.70     1549.26    206.27 o
 -13   9   2      504.13      576.07     93.73 o
 -11   9   2      576.73      675.15     87.02 o
  -9   9   2     5544.69     5644.62    288.57 o
  -7   9   2     8524.35     8776.21    400.95 o
  -5   9   2     2994.25     2983.35    130.98 o
  -3   9   2     8477.93     8366.22    256.87 o
  -1   9   2     7745.80     7658.57    262.24 o
   1   9   2    12492.17    12345.63    383.94 o
   3   9   2     8194.04     7932.62    310.82 o
   5   9   2     3609.10     3715.91    163.98 o
   7   9   2     2379.80     2528.20    201.69 o
   9   9   2     5632.54     5707.31    415.81 o
  11   9   2     2600.70     2855.48    252.98 o
  13   9   2      194.30      294.78    102.80 o
 -16  10   2      282.72      276.04    138.42 o
 -14  10   2      410.73      340.17    124.36 o
 -12  10   2       35.91       57.09     63.15 o
 -10  10   2      950.99      943.72     94.96 o
  -8  10   2     3480.12     3515.88    162.54 o
  -6  10   2      232.45      240.60     41.03 o
  -4  10   2      271.71      280.43     37.85 o
  -2  10   2     4474.96     4298.10    145.79 o
   0  10   2     5382.14     5409.63    210.63 o
   2  10   2      586.40      565.04     83.49 o
   4  10   2     2613.54     2548.99    149.39 o
   6  10   2     2014.03     2057.63    124.76 o
   8  10   2     2466.87     2635.78    213.92 o
  10  10   2      765.05      844.42    133.80 o
  12  10   2      507.21      614.59    119.88 o
 -15  11   2      525.60      387.58    146.71 o
 -13  11   2      644.16      526.49    133.31 o
 -11  11   2      971.62      986.04    104.66 o
  -9  11   2     2676.99     2850.85    143.26 o
  -7  11   2     3947.04     3894.15    177.82 o
  -5  11   2      552.69      633.65     69.76 o
  -3  11   2     4553.14     4442.47    187.04 o
  -1  11   2    13506.70    13285.21    496.30 o
   1  11   2     2931.07     3003.46    164.37 o
   3  11   2      640.79      630.72     66.56 o
   5  11   2     6106.68     6171.58    291.98 o
   7  11   2     5215.12     5340.40    375.87 o
   9  11   2      709.61      703.11    116.40 o
  11  11   2      846.35      744.43    137.30 o
  13  11   2     1094.89     1263.47    175.55 o
 -10  12   2      627.93      656.90    129.08 o
  -8  12   2      578.45      678.74     88.88 o
  -6  12   2     1039.97     1087.26     98.64 o
  -4  12   2     1989.11     1947.25    133.55 o
  -2  12   2     2237.52     2106.23    108.36 o
   0  12   2     2023.29     2136.37    112.42 o
   2  12   2       10.13       16.68     37.29 o
   4  12   2     1088.14     1093.30     88.46 o
   6  12   2     2661.45     2703.89    153.05 o
   8  12   2      207.44      291.82     92.30 o
  10  12   2        6.99      -10.30     78.80 o
  -9  13   2      273.67      370.59    108.75 o
  -7  13   2     1360.99     1359.85    120.92 o
  -5  13   2     3610.32     3607.19    207.76 o
  -3  13   2     2393.65     2494.70    155.83 o
  -1  13   2     1547.32     1512.79     93.83 o
   1  13   2     3254.80     3319.27    207.13 o
   3  13   2     3327.14     3660.05    197.40 o
   5  13   2     3212.04     3112.80    171.61 o
   7  13   2     2225.43     2289.47    143.20 o
   9  13   2      470.44      562.89    122.32 o
  -8  14   2       57.06        7.29     63.06 o
  -6  14   2     1326.11     1392.50    125.45 o
  -4  14   2     1459.88     1393.62    119.80 o
  -2  14   2       18.36       26.94     37.88 o
   0  14   2      487.03      517.06     72.16 o
   2  14   2     2521.43     2672.00    163.54 o
   4  14   2      971.61     1093.75     95.59 o
   6  14   2       52.78       83.51     51.25 o
   8  14   2      538.60      452.56    116.51 o
  -7  15   2     1115.22     1159.97    118.35 o
  -5  15   2     1794.20     1814.70    145.27 o
  -3  15   2      878.83      671.80    130.70 o
  -1  15   2      526.20      541.05     79.21 o
   1  15   2     2358.36     2474.20    185.01 o
   3  15   2     1968.49     1921.42    138.95 o
   5  15   2      180.12      159.22     60.15 o
   7  15   2      606.47      534.66     79.54 o
  -8  16   2      520.03      591.65    142.34 o
  -6  16   2      150.05      233.49     76.38 o
  -4  16   2      391.57      379.35    113.52 o
  -2  16   2      206.60      203.62     89.85 o
   0  16   2      751.64      854.45     92.21 o
   2  16   2      681.33      624.87     80.23 o
   4  16   2      320.13      337.76     70.60 o
   6  16   2      102.27      133.18     84.69 o
  -7  17   2      344.82      448.57    135.98 o
  -5  17   2      162.50      155.71    104.84 o
  -3  17   2     1125.61      917.49    148.11 o
  -1  17   2     1536.92     1564.67    182.96 o
   1  17   2      463.88      449.23     78.51 o
   3  17   2      512.71      512.94    119.15 o
   5  17   2      600.81      624.67    121.07 o
  -4  18   2      117.85      164.23    107.61 o
  -2  18   2      556.42      392.75    115.12 o
   0  18   2      141.11      188.34     97.77 o
   2  18   2        9.92       48.22     86.93 o
   4  18   2      241.92      248.81    103.13 o
   6  18   2      369.33      453.87    119.79 o
   1   0   3    28858.77    29529.29    816.82 o
   3   0   3      750.21      666.17     74.61 o
   5   0   3     3727.97     3680.77    123.93 o
   7   0   3    13824.48    13405.31    441.28 o
   9   0   3     2572.64     2683.23    146.33 o
  11   0   3      687.06      764.62    105.50 o
  13   0   3     1809.99     2156.43    197.46 o
  15   0   3      380.12      461.48    130.30 o
  17   0   3      295.37      257.21    130.82 o
 -18   1   3      586.68      751.87    179.62 o
 -16   1   3      187.69      283.95    128.30 o
 -14   1   3       90.19      112.90     96.51 o
 -12   1   3     2783.29     2846.00    245.71 o
 -10   1   3     3720.74     3617.74    202.94 o
  -8   1   3     3866.38     3685.96    160.13 o
  -6   1   3     5297.77     5100.05    177.19 o
  -4   1   3     1227.33     1332.45     72.63 o
  -2   1   3     8591.51     8765.27    273.49 o
   0   1   3    27419.64    27714.63    813.46 o
   2   1   3     2574.01     2673.29     90.87 o
   4   1   3     2525.95     2623.17     95.15 o
   6   1   3    14111.03    14020.65    458.98 o
   8   1   3    12443.92    12198.94    550.26 o
  10   1   3       77.07       43.14     53.05 o
  12   1   3      232.25      242.81     79.28 o
  14   1   3     2938.79     3268.31    280.34 o
  16   1   3      588.34      741.78    154.12 o
  18   1   3       31.16       69.23    142.42 o
 -17   2   3      503.57      579.08    154.30 o
 -15   2   3       45.91       20.68    100.67 o
 -13   2   3     1174.15     1395.44    170.49 o
 -11   2   3     8351.48     8272.19    382.81 o
  -9   2   3      726.36      706.53     52.51 o
  -7   2   3     1051.39      812.84     88.37 o
  -5   2   3    15518.55    15603.19    545.11 o
  -3   2   3    11773.53    11905.16    345.62 o
  -1   2   3     2705.66     2747.78     90.02 o
   1   2   3     9786.98     9882.32    276.88 o
   3   2   3     7250.05     7153.39    205.79 o
   5   2   3     4032.92     4034.46    127.40 o
   7   2   3    10999.02    10883.66    352.94 o
   9   2   3     4086.41     3962.41    260.89 o
  11   2   3       18.58      -12.15     52.84 o
  13   2   3     1931.60     2020.73    201.92 o
  15   2   3     1793.39     2160.53    221.98 o
 -16   3   3      280.59      245.98    118.53 o
 -14   3   3      133.89      185.30    106.95 o
 -12   3   3     3023.04     2961.83    179.37 o
 -10   3   3     3754.64     3651.74    162.06 o
  -8   3   3      168.70      193.22     28.43 o
  -6   3   3     2614.88     2698.59    110.65 o
  -4   3   3    31561.41    31844.68   1166.64 o
  -2   3   3     6280.67     6351.05    201.93 o
   0   3   3      407.11      390.46     25.64 o
   2   3   3    11749.05    11854.79    348.55 o
   4   3   3    13369.04    13408.90    409.01 o
   6   3   3     2541.92     2596.14    129.43 o
 -17   4   3      336.11      189.43    134.33 o
 -15   4   3      996.46      918.59    156.89 o
 -13   4   3      609.76      594.84    124.39 o
 -11   4   3     2363.36     2311.04    118.95 o
  -9   4   3     2426.05     2241.46    108.55 o
  -7   4   3      761.05      794.53     47.15 o
  -5   4   3    13191.97    13052.67    485.50 o
  -3   4   3    14636.80    14683.37    461.28 o
  -1   4   3     3429.23     3467.72    127.57 o
   1   4   3     1604.60     1696.85     68.08 o
   3   4   3    32777.82    33090.05   1036.88 o
   5   4   3     3503.36     3625.92    158.15 o
   7   4   3      690.84      750.58     87.73 o
 -16   5   3     1030.40     1322.94    194.57 o
 -14   5   3     1268.76     1314.25    185.30 o
 -12   5   3      296.93      299.72     69.24 o
 -10   5   3     1119.47     1108.36     76.69 o
  -8   5   3     5595.18     5710.38    228.58 o
  -6   5   3     3263.69     3411.40    145.59 o
  -4   5   3     3279.82     3456.44    188.45 o
  -2   5   3     3916.44     3938.11    168.35 o
   0   5   3     2951.06     2822.06    141.30 o
   2   5   3    13761.07    13974.42    563.07 o
   4   5   3    12751.09    13212.73    507.27 o
   6   5   3       19.37      -13.54     36.20 o
   8   5   3      890.60      946.71    124.25 o
 -15   6   3     1516.68     1729.80    217.81 o
 -13   6   3      297.10      161.61     68.71 o
 -11   6   3      238.16      184.64     58.95 o
  -9   6   3     5349.12     5259.82    216.45 o
  -7   6   3     8919.57     8752.61    331.15 o
  -5   6   3       51.32       47.03     25.62 o
  -3   6   3     3066.04     3131.37    164.69 o
  -1   6   3    14716.49    14314.63    540.68 o
   1   6   3     5369.13     5250.30    215.30 o
   3   6   3     3399.89     3449.52    141.04 o
   7   6   3     1138.95     1089.02    116.81 o
   9   6   3     2862.18     2984.00    243.79 o
 -16   7   3      337.74      436.08    142.72 o
 -14   7   3      700.78      658.71    101.42 o
 -12   7   3       77.45       42.39     56.24 o
 -10   7   3     1404.71     1368.11    113.73 o
  -8   7   3     7934.22     8072.43    315.40 o
  -6   7   3      858.78      865.29     62.45 o
  -4   7   3      433.66      433.56     75.01 o
  -2   7   3    10398.65    10273.01    412.07 o
   0   7   3    13713.02    13726.89    520.83 o
   2   7   3      527.21      485.04     47.71 o
   4   7   3      641.36      629.24     61.17 o
   6   7   3     8338.03     8325.46    581.64 o
   8   7   3     3061.57     3092.67    268.97 o
  10   7   3      558.44      400.12     96.23 o
 -15   8   3       97.82      134.23    118.84 o
 -13   8   3     1231.76     1222.80    127.14 o
 -11   8   3      898.65      916.72    101.41 o
  -9   8   3      915.11      909.56     92.14 o
  -7   8   3     3573.19     3499.22    154.08 o
  -5   8   3     1360.78     1450.89    163.82 o
  -3   8   3     1841.01     1629.78    147.11 o
  -1   8   3    12749.85    12381.19    578.82 o
   1   8   3     4374.30     4176.60    175.48 o
   3   8   3      309.24      349.47     46.42 o
   5   8   3     5600.88     5611.55    403.65 o
   7   8   3     8440.84     8144.35    559.40 o
   9   8   3      284.17      312.06     83.65 o
  11   8   3      294.11      325.67     96.99 o
 -14   9   3      218.79      204.28    122.09 o
 -12   9   3     2168.17     2233.09    216.67 o
 -10   9   3      808.49      909.55    100.89 o
  -8   9   3      121.80      125.54     65.50 o
  -6   9   3     2961.60     2981.68    330.10 o
  -4   9   3     4412.43     4164.75    219.22 o
  -2   9   3     3459.31     3173.49    265.53 o
   0   9   3     2398.83     2443.74    144.09 o
   2   9   3      590.46      582.40     67.46 o
   4   9   3     2096.06     1975.36    127.71 o
   6   9   3     5009.96     4949.92    380.68 o
   8   9   3     1016.75     1037.43    135.16 o
  10   9   3       97.82      234.71     93.41 o
 -15  10   3       39.11      -53.57    116.72 o
 -13  10   3     1064.71      980.45    169.92 o
 -11  10   3     1451.18     1539.83    134.50 o
  -9  10   3      196.09      169.30     58.68 o
  -7  10   3      692.84      718.06    110.59 o
  -5  10   3     7322.43     7276.99    356.64 o
  -3  10   3     1623.82     1419.21    106.10 o
  -1  10   3      237.04      270.19     46.67 o
   1  10   3     4388.85     4213.73    207.95 o
   3  10   3     3959.48     3729.59    198.40 o
   5  10   3     1190.22     1154.93     93.67 o
   7  10   3     1560.40     1622.15    175.33 o
   9  10   3      883.32     1103.86    152.39 o
  11  10   3      426.99      493.82    122.05 o
 -14  11   3      164.37      144.61    125.12 o
 -12  11   3      556.58      783.66    154.64 o
 -10  11   3      431.28      470.73     69.61 o
  -8  11   3      136.30      110.72     80.00 o
  -6  11   3     3107.62     3078.61    180.63 o
  -4  11   3     4152.71     3944.34    175.41 o
  -2  11   3        1.48      -14.09     33.24 o
   0  11   3      438.38      415.57     62.76 o
   2  11   3     8073.23     7657.25    380.88 o
   4  11   3     2170.76     2200.29    143.46 o
   6  11   3      116.58      149.50     80.40 o
   8  11   3      862.68     1078.71    152.45 o
  10  11   3     1344.54     1534.32    196.36 o
 -13  12   3       40.71      122.53    117.05 o
  -9  12   3     1417.07     1473.68    134.14 o
  -7  12   3      818.60      676.66     87.20 o
  -5  12   3     1301.64     1216.11     87.29 o
  -3  12   3     1574.86     1506.79     92.72 o
  -1  12   3      333.80      327.91     60.88 o
   1  12   3     2809.13     2829.50    171.01 o
   3  12   3     3127.34     3158.31    180.02 o
   5  12   3      500.84      531.80     67.72 o
   7  12   3      114.26      172.15     92.88 o
   9  12   3     2326.81     2497.31    243.74 o
 -10  13   3      798.32      802.60    153.22 o
  -8  13   3     1230.75     1246.99    122.23 o
  -6  13   3      122.87      117.97     58.13 o
  -4  13   3      234.16      233.32     48.19 o
  -2  13   3     1855.27     1868.56    109.60 o
   0  13   3     1454.31     1448.25    113.12 o
   2  13   3     1106.48     1192.76    108.51 o
   4  13   3      631.70      755.14     83.76 o
   6  13   3      234.01      284.03     94.08 o
   8  13   3     1097.83     1211.40    170.06 o
  -9  14   3     1324.83     1376.66    194.43 o
  -7  14   3      362.72      363.52     82.65 o
  -5  14   3       61.40       89.48     60.90 o
  -3  14   3     1548.70     1519.98    102.69 o
  -1  14   3     3137.73     3007.06    153.28 o
   1  14   3      163.16      195.74     61.62 o
   3  14   3      241.11      279.37     64.09 o
   5  14   3     1398.15     1454.01    121.23 o
   7  14   3      670.21      739.33    130.93 o
  -8  15   3      462.25      519.39    145.18 o
  -6  15   3       88.71       60.44    100.01 o
  -4  15   3      343.27      334.09     77.01 o
  -2  15   3     1737.29     1668.28    110.57 o
   0  15   3      345.81      399.37     76.51 o
   2  15   3       16.11       35.04     55.12 o
   4  15   3      820.53      858.18     97.62 o
  -7  16   3      375.43      348.81    136.78 o
  -5  16   3      453.08      471.15    126.61 o
  -3  16   3      376.77      353.04    116.76 o
  -1  16   3      642.98      698.94     93.44 o
   1  16   3      227.46      267.32     72.46 o
   3  16   3      300.43      328.57     99.90 o
   5  16   3     1088.34     1067.67    151.14 o
  -6  17   3      741.90      865.79    172.05 o
  -4  17   3      419.47      377.70    128.06 o
  -2  17   3       57.39       76.89     97.17 o
   0  17   3      294.74      238.32    103.33 o
   2  17   3      502.24      444.27    117.36 o
   4  17   3      273.49      285.16    107.49 o
   1  18   3      616.67      564.60    127.49 o
   0   0   4     4892.43     5020.67    247.99 o
   2   0   4     6635.90     6710.75    262.54 o
   4   0   4     5073.00     5001.24    213.59 o
   6   0   4     5832.19     5746.27    236.72 o
   8   0   4     3563.94     3373.64    178.34 o
  10   0   4     2095.65     2074.99    131.83 o
  12   0   4     1418.96     1530.42    184.48 o
  14   0   4      757.13      818.25    164.39 o
  16   0   4      785.34      839.20    193.14 o
 -17   1   4      117.75       87.53    154.18 o
 -15   1   4      268.44      288.86    143.24 o
 -13   1   4      710.79      720.08    149.32 o
 -11   1   4      338.17      385.66     68.42 o
  -9   1   4     3657.99     3513.04    189.95 o
  -7   1   4     1217.76     1191.24     94.01 o
  -5   1   4     5110.77     5015.64    222.03 o
  -3   1   4     3823.62     3868.25    149.96 o
  -1   1   4     4246.09     4217.74    157.48 o
   1   1   4     3163.56     3261.49    118.35 o
   3   1   4     2288.06     2333.34    100.28 o
   5   1   4     2494.33     2369.01    133.63 o
   7   1   4      246.26      287.55     56.53 o
   9   1   4      494.64      533.71     65.54 o
  11   1   4      478.61      600.19    111.09 o
  13   1   4      528.90      588.04    133.69 o
 -16   2   4      563.24      896.46    190.46 o
 -14   2   4      629.27      713.00    158.82 o
 -12   2   4      836.19      836.60     95.60 o
 -10   2   4     1747.35     1595.14    120.12 o
  -8   2   4     3917.69     3825.99    202.08 o
  -6   2   4     4396.07     4187.79    183.21 o
  -4   2   4     3139.57     3393.14    189.48 o
  -2   2   4    13318.98    13149.49    424.17 o
   0   2   4     6367.60     6394.81    200.88 o
   2   2   4    12300.46    12377.12    375.84 o
   4   2   4     6256.48     5980.07    310.83 o
   6   2   4     6527.08     5872.17    406.31 o
   8   2   4     2868.29     2516.36    224.26 o
 -15   3   4      124.64      195.47    135.69 o
 -13   3   4      602.40      614.28    112.39 o
 -11   3   4      341.29      392.11     70.55 o
  -9   3   4      797.53      753.74     81.65 o
  -7   3   4      833.04      839.61     64.08 o
  -5   3   4     1086.37     1164.91     85.26 o
  -3   3   4     1558.36     1612.73    103.68 o
  -1   3   4     2588.84     2494.42     98.47 o
   1   3   4     2878.85     2907.45    124.25 o
   3   3   4     1444.32     1462.39     83.01 o
   5   3   4     5248.12     5331.15    244.46 o
   7   3   4      416.63      385.15     78.91 o
 -16   4   4      332.34      337.96    157.52 o
 -14   4   4      776.71      767.23    163.93 o
 -12   4   4     1343.75     1371.51    120.05 o
 -10   4   4     3108.20     3144.34    155.88 o
  -8   4   4     3210.62     3134.76    148.37 o
  -6   4   4     5040.75     5131.95    353.19 o
  -4   4   4     3329.70     3119.67    233.23 o
  -2   4   4     5761.36     5777.99    399.62 o
   0   4   4     5343.83     5223.07    185.38 o
   2   4   4     3270.48     3373.65    208.76 o
   4   4   4     3314.46     3059.90    167.43 o
   6   4   4     4283.84     4414.95    227.23 o
 -15   5   4      104.71       58.59    127.30 o
 -13   5   4      632.33      606.73    142.89 o
 -11   5   4      545.90      548.36     67.73 o
  -9   5   4     1073.34     1053.06     80.84 o
  -7   5   4     2173.10     2287.64    116.20 o
  -5   5   4     2949.26     2981.69    212.32 o
  -3   5   4     4101.62     3975.79    331.05 o
  -1   5   4     2035.32     1965.81    126.60 o
   1   5   4     5961.19     5818.82    274.74 o
   3   5   4     1119.92     1135.66     86.74 o
   5   5   4     2216.22     2207.43    205.25 o
   7   5   4     1199.62     1237.20    133.08 o
 -14   6   4      611.32      439.43    146.79 o
 -12   6   4      811.08      923.45    109.17 o
 -10   6   4      840.23      852.97     76.97 o
  -8   6   4     1447.09     1494.52     94.07 o
  -6   6   4     3548.51     3515.26    194.49 o
  -4   6   4     4174.13     4091.71    309.28 o
  -2   6   4     6000.18     5664.70    397.47 o
   0   6   4     6192.58     5928.22    295.75 o
   2   6   4     5133.16     4845.45    318.14 o
   4   6   4     4505.50     4685.29    352.43 o
   6   6   4     3340.70     3421.27    269.92 o
   8   6   4     3585.45     3498.69    260.78 o
 -15   7   4      119.84      144.34    141.70 o
 -13   7   4      431.27      362.75     94.12 o
 -11   7   4      475.05      552.58     92.80 o
  -9   7   4      451.66      421.32     59.35 o
  -7   7   4     1242.09     1314.39    105.70 o
  -5   7   4     1080.53     1144.65    128.63 o
  -3   7   4      515.38      424.45     76.21 o
  -1   7   4      285.35      252.01     61.72 o
   1   7   4     1616.70     1608.95    142.62 o
   3   7   4      761.07      807.43    106.04 o
   5   7   4     1613.60     1913.55    190.51 o
   7   7   4     1372.49     1318.12    153.27 o
 -14   8   4      445.24      471.01    146.04 o
 -12   8   4      432.79      340.01     92.26 o
 -10   8   4     2177.00     2566.47    251.86 o
  -8   8   4     1150.69     1301.64    110.23 o
  -6   8   4     3170.61     2919.34    178.34 o
  -4   8   4     2882.64     3153.63    251.74 o
  -2   8   4     3240.13     2941.33    223.89 o
   0   8   4     3305.66     2791.29    243.54 o
   2   8   4     3631.07     3537.14    285.08 o
   4   8   4     3272.63     3259.01    264.45 o
   6   8   4     1456.47     1474.82    163.21 o
   8   8   4     1225.91     1107.64    148.67 o
 -13   9   4       95.91       77.29    115.34 o
 -11   9   4      298.24      338.69     86.91 o
  -9   9   4      619.14      659.61    131.33 o
  -7   9   4      914.49      943.19     92.98 o
  -5   9   4      473.08      427.70     66.28 o
  -3   9   4     3224.20     3046.80    248.50 o
  -1   9   4      435.32      454.73     90.87 o
   1   9   4     3201.24     3059.17    263.76 o
   3   9   4     1035.35     1147.98     92.74 o
   5   9   4     1560.73     1447.63    159.32 o
   7   9   4      304.04      191.94     90.65 o
   9   9   4      494.07      477.73    119.68 o
 -10  10   4     1000.48      982.40    170.24 o
  -8  10   4      696.94      761.03     90.15 o
  -6  10   4      828.76      790.94     88.74 o
  -4  10   4     1744.89     1777.08    130.57 o
  -2  10   4     2426.02     2267.41    205.36 o
   0  10   4     1796.01     1774.92    149.83 o
   2  10   4     1615.31     1557.32    116.47 o
   4  10   4     3401.42     3534.69    283.84 o
   6  10   4      811.12      731.28    131.29 o
   8  10   4     2032.28     1841.53    221.65 o
  10  10   4     1001.74     1110.00    169.72 o
  -9  11   4      332.94      294.89    116.09 o
  -7  11   4      684.32      553.58     80.01 o
  -5  11   4      209.75      244.40     62.13 o
  -3  11   4      744.31      694.72     84.24 o
  -1  11   4      478.42      575.36     74.72 o
   1  11   4      357.25      254.90     61.24 o
   3  11   4      365.24      375.99     87.65 o
   5  11   4      602.23      676.66    123.53 o
   7  11   4      374.20      342.08    117.35 o
   9  11   4      253.66      362.85    120.51 o
 -10  12   4      651.42      733.82    160.54 o
  -8  12   4      732.21      759.31    103.67 o
  -6  12   4     1282.55     1304.12     98.57 o
  -4  12   4     1252.06     1255.69     93.51 o
  -2  12   4     1624.02     1399.11    115.67 o
   0  12   4     1620.68     1451.43    118.85 o
   2  12   4      884.00      750.81     91.70 o
   4  12   4     1251.54     1309.49    117.00 o
   6  12   4      798.83      844.60    143.77 o
   8  12   4      474.15      632.67    141.28 o
 -11  13   4       18.39        6.87    135.21 o
  -9  13   4       89.54      162.50    122.54 o
  -7  13   4      393.20      545.66    141.80 o
  -5  13   4      170.36      180.41     54.90 o
  -3  13   4      582.75      499.94     65.66 o
  -1  13   4      608.04      623.63     85.23 o
   1  13   4      887.22      854.38     96.88 o
   3  13   4      411.37      389.15     78.25 o
   5  13   4      550.69      459.11    119.16 o
  -8  14   4      407.72      371.88    139.55 o
  -6  14   4      722.91      694.41    147.33 o
  -4  14   4      489.01      489.36     71.04 o
  -2  14   4      562.01      546.62     70.53 o
   0  14   4      827.36      820.33     81.69 o
   2  14   4      648.49      651.84     95.56 o
   4  14   4      676.13      735.03    135.03 o
  -7  15   4      308.91      322.76    146.08 o
  -5  15   4      187.67      210.02    121.36 o
  -3  15   4      243.69      185.19    103.20 o
  -1  15   4      145.36      234.45    108.21 o
   1  15   4      213.06      238.30    109.34 o
   3  15   4      120.29      144.74    100.94 o
  -4  16   4      568.32      510.85    149.29 o
  -2  16   4      251.90      217.69    110.99 o
   0  16   4      721.61      647.87    141.31 o
   2  16   4      568.55      620.22    137.06 o
   4  16   4      371.92      381.32    119.53 o
   1   0   5      198.55      216.24     45.32 o
   3   0   5     6241.73     6176.85    426.48 o
   5   0   5     2540.95     2521.22    216.68 o
   7   0   5       17.87      -21.47     59.71 o
   9   0   5     1085.03     1301.88    163.40 o
  11   0   5      913.94      891.90    150.34 o
 -14   1   5      504.02      461.79    165.41 o
 -12   1   5      271.41      266.60     80.14 o
 -10   1   5      352.33      365.25     75.10 o
  -8   1   5     1100.57      995.83    134.37 o
  -6   1   5     1843.22     2038.08    180.03 o
  -4   1   5     2135.11     2430.94    197.45 o
  -2   1   5     1580.66     1778.10    165.18 o
   0   1   5      406.55      478.25     54.45 o
   2   1   5     3235.77     3452.02    176.89 o
   4   1   5     4751.53     4735.63    337.11 o
   6   1   5      185.84      195.62     74.46 o
   8   1   5       72.83      102.46     72.47 o
  10   1   5     1735.64     1781.31    202.53 o
 -15   2   5      609.86      504.78    190.86 o
 -13   2   5      361.97      364.73    140.15 o
 -11   2   5       21.21       19.13     60.47 o
  -9   2   5      802.41      810.99    133.93 o
  -7   2   5     2217.78     2304.71    209.15 o
  -5   2   5      367.73      409.43     86.37 o
  -3   2   5      825.40      840.80    112.20 o
  -1   2   5     2882.38     2940.63    243.64 o
   1   2   5     1702.44     1970.80    119.57 o
   3   2   5     1810.99     2041.72    126.37 o
   5   2   5     1881.58     2158.77    205.99 o
   7   2   5      141.88      114.62     70.29 o
   9   2   5      844.30      807.19    134.86 o
 -14   3   5      432.95      561.21    168.37 o
 -12   3   5       18.07       16.07     65.93 o
 -10   3   5      327.10      339.56     98.32 o
  -8   3   5     3363.29     3484.00    275.06 o
  -6   3   5     1534.21     1559.64    158.86 o
  -4   3   5      191.71      211.75     63.23 o
  -2   3   5     1901.84     1927.77    171.72 o
   0   3   5     6495.45     6111.90    421.08 o
   2   3   5     1143.50     1227.23    121.50 o
   4   3   5       30.76       19.08     38.14 o
   6   3   5     2096.86     1923.64    193.97 o
   8   3   5     1510.57     1471.29    173.92 o
 -13   4   5      327.96      398.68    145.56 o
 -11   4   5      271.68      295.63     79.57 o
  -9   4   5      649.49      567.76    110.45 o
  -7   4   5     2332.92     2325.18    159.29 o
  -5   4   5      428.10      477.52     91.06 o
  -3   4   5       55.62       65.53     52.32 o
  -1   4   5     4488.00     4346.82    324.06 o
   1   4   5     1969.07     1901.68    128.03 o
   3   4   5      125.43       71.02     42.99 o
   5   4   5     1042.54      985.41     91.90 o
 -14   5   5       37.21       24.90    142.61 o
 -12   5   5      741.14      664.81    106.93 o
 -10   5   5      911.85      855.07    132.22 o
  -8   5   5      179.42      329.20    131.40 o
  -6   5   5      477.77      478.40     91.00 o
  -4   5   5     1228.87     1276.79    131.09 o
  -2   5   5     2263.19     2338.41    192.63 o
   0   5   5     2564.15     2537.72    207.74 o
   2   5   5      360.65      353.05     59.13 o
   4   5   5      578.56      629.21     74.27 o
 -11   6   5     1170.60     1100.90    161.81 o
  -9   6   5       13.69       -3.62     56.71 o
  -7   6   5      153.62      199.36     60.79 o
  -5   6   5     2810.56     2755.00    229.01 o
  -3   6   5     2067.54     1933.90    179.14 o
  -1   6   5      111.82      158.09     60.91 o
   1   6   5     1544.79     1467.27    157.94 o
   3   6   5     1427.48     1409.36    154.60 o
   5   6   5      580.00      623.53    104.36 o
 -10   7   5      546.24      549.99     91.62 o
  -8   7   5      116.88      192.64     67.43 o
  -6   7   5      941.49      992.79     97.63 o
  -4   7   5     3619.62     3318.93    264.01 o
  -2   7   5      286.00      282.07     75.92 o
   0   7   5       32.08      169.96     68.50 o
   2   7   5     2287.03     2111.47    200.49 o
   4   7   5     2505.37     2581.03    221.52 o
   6   7   5      239.75      246.90     88.80 o
  -9   8   5      297.57      289.09     83.35 o
  -7   8   5      414.46      361.41     70.91 o
  -5   8   5      905.58      972.19    127.00 o
  -3   8   5     1244.59     1301.19    152.98 o
  -1   8   5       15.74       -8.19     55.82 o
   1   8   5     1044.75      970.91    130.07 o
   3   8   5     3266.00     2985.54    271.65 o
   5   8   5      135.77      121.95     80.20 o
   7   8   5       64.66       58.92     82.18 o
  -8   9   5      985.20      964.45    105.78 o
  -6   9   5      451.66      446.54     76.87 o
  -4   9   5      224.72      203.36     85.23 o
  -2   9   5      867.79      741.37    119.73 o
   0   9   5     1269.40     1349.48    158.60 o
   2   9   5      964.46      937.75     93.21 o
   4   9   5      651.87      715.62    127.37 o
   6   9   5       62.93       48.09     85.87 o
   8   9   5      342.72      399.68    118.21 o
  -7  10   5      713.09      683.62    150.11 o
  -5  10   5       25.63       44.04     55.05 o
  -3  10   5      476.31      593.37    111.22 o
  -1  10   5     1736.43     1712.69    185.59 o
   1  10   5      361.71      370.25     69.07 o
   3  10   5      186.14      131.80     84.96 o
   5  10   5      769.75      767.31    139.34 o
   7  10   5      549.40      533.26    131.98 o
  -6  11   5      126.99       78.47     64.40 o
  -4  11   5      148.06      176.01     67.69 o
  -2  11   5     1376.29     1613.21    190.42 o
   0  11   5      964.55      928.95     97.83 o
   2  11   5       48.69       71.90     60.96 o
   4  11   5      287.64      281.13    104.06 o
   6  11   5     1249.27     1238.66    175.64 o
  -3  12   5      285.47      316.16     69.31 o
  -1  12   5      733.79      657.51     93.68 o
   1  12   5      229.15      195.74     69.39 o
   3  12   5       10.87      -37.58     77.94 o
  -6  13   5      408.94      478.33    175.04 o
  -4  13   5      651.57      691.32    159.15 o
  -2  13   5      117.39       10.64     96.65 o
   0  13   5      144.95      138.33     98.43 o
   2  13   5      389.63      335.80    112.59 o
  -5  14   5      711.07     1002.79    207.54 o
  -3  14   5       78.39      -27.08    109.06 o
  -1  14   5       51.81      112.56     98.42 o
   1  14   5      445.51      491.57    130.51 o
  -2  15   5       23.28       18.63    109.39 o
   0  15   5      111.06      150.55    113.56 o
   2  15   5      641.04      683.44    152.87 o
   0   0   6     1998.72     2808.65    243.65 o
   2   0   6      169.38      188.15     76.97 o
   4   0   6      101.66       54.24     69.76 o
   6   0   6      547.82      607.62    118.10 o
   8   0   6      528.37      660.93    129.46 o
  -9   1   6      522.72      385.94    122.46 o
  -7   1   6      436.19      455.96    111.68 o
  -5   1   6      874.06      971.37    132.62 o
  -3   1   6      462.42      424.92     93.51 o
  -1   1   6     1724.30     2077.91    197.59 o
   1   1   6     1865.07     2113.29    136.32 o
   3   1   6      147.16      118.45     75.38 o
   5   1   6      384.34      364.82     96.47 o
   7   1   6     1662.57     1779.21    198.74 o
   9   1   6      397.48      383.98    117.35 o
  -8   2   6       50.60       54.69     82.17 o
  -6   2   6      264.13      269.17     90.98 o
  -4   2   6      735.51      699.43    109.60 o
  -2   2   6      492.42      421.50     90.08 o
   0   2   6      234.72      264.74     78.23 o
   2   2   6      612.65      661.89     75.35 o
   4   2   6      112.42      168.06     86.94 o
   6   2   6      626.52      570.59    125.05 o
   8   2   6      601.39      626.28    134.16 o
  -9   3   6      108.95       69.03     92.88 o
  -7   3   6       41.92       53.97     72.20 o
  -5   3   6     1926.48     2205.40    206.68 o
  -3   3   6     1836.56     1815.39    178.74 o
  -1   3   6       92.34       56.35     64.94 o
   1   3   6      525.60      532.87     92.33 o
   3   3   6     1795.89     1961.03    204.14 o
   5   3   6      749.64      798.51    134.91 o
   7   3   6      301.85      270.83    103.93 o
  -8   4   6       80.90       15.19     76.03 o
  -6   4   6      227.32      230.51     81.59 o
  -4   4   6      871.89      878.60    123.10 o
  -2   4   6      201.80      163.52     73.40 o
   0   4   6       79.48      115.01     60.97 o
   2   4   6      704.37      794.46    112.30 o
   4   4   6      926.13     1059.54    153.71 o
   6   4   6        1.23        2.77     86.79 o
  -7   5   6      550.38      422.17    101.84 o
  -5   5   6      507.73      386.01     91.79 o
  -3   5   6      820.78      733.72    111.19 o
  -1   5   6      419.76      355.19     85.24 o
   1   5   6      846.37      858.69    123.03 o
   3   5   6     1903.48     2118.65    204.55 o
  -6   6   6       67.35       41.99     56.48 o
  -4   6   6        1.81       23.65     63.94 o
  -2   6   6      744.38      796.46    114.09 o
   0   6   6      487.80      613.27    109.24 o
   2   6   6      168.22      241.80     86.41 o
   4   6   6      292.53      241.36     92.04 o
  -7   7   6      683.22      576.15    147.99 o
  -5   7   6       49.75       77.81     77.68 o
  -3   7   6      278.68      236.20     80.01 o
  -1   7   6     1663.88     1679.52    179.23 o
   1   7   6      411.67      419.67     96.81 o
   3   7   6       37.04       78.54     81.58 o
   5   7   6      595.77      732.74    127.49 o
  -6   8   6      203.57      192.45    109.07 o
  -4   8   6       12.19       16.25     72.46 o
  -2   8   6      530.21      599.40    112.35 o
   0   8   6      526.92      658.09    116.77 o
   2   8   6       86.44       95.85     82.05 o
   4   8   6       62.16      -17.37     75.77 o
  -3   9   6      498.48      393.26    107.65 o
  -1   9   6      431.23      431.30    114.65 o
   1   9   6      576.71      577.68    125.63 o
   3   9   6      103.25       66.65     88.32 o
  -1  11   6        9.60      -77.94     80.32 o
   1  11   6      571.55      480.45    106.14 o
  -4  12   6      112.40      188.60    160.92 o
  -2  12   6       47.54       79.53    107.08 o
   0  12   6       60.42       64.54     88.52 o
  -1  13   6      220.66      301.06    116.94 o
   3   0   7      142.24      243.77     93.68 o
   5   0   7      136.76      140.45     99.03 o
  -4   1   7      132.49      190.13     93.94 o
  -2   1   7      296.85      382.49    105.05 o
   4   1   7       74.91      166.80     96.31 o
  -3   2   7      513.58      464.51    109.97 o
  -1   2   7      363.10      343.59    100.63 o
   5   2   7      465.68      525.22    131.37 o
  -2   3   7      205.34      207.45     89.78 o
   0   3   7      110.64      108.14     86.60 o
   4   3   7      249.57      255.29    112.45 o
  -1   4   7       63.86        6.61     71.61 o
   1   4   7      176.67      227.46     88.33 o
   0   5   7      145.72      220.38     94.14 o
   2   5   7      196.24      267.30     93.81 o
 
